# Supplementary material for: Human Milk Oligosaccharides Exhibit Biofilm Eradication Activity Against Matured Biofilms Formed by Different Pathogen Species
Source: Front Microbiol. 2022 Jan 5;12:794441. doi: 10.3389/fmicb.2021.794441 (PMC8767050; doi:10.3389/fmicb.2021.794441)
Supplement: Supplementary file 1 [file Data_Sheet_1.xlsx]

## Sheet: UHPLC   HRMS 
Supplementary Material
Table 1. Characterization the activity of the human milk saccharides fractions obtained by Ultra-High-Performance Liquid Chromatograph (UHPLC)and High-Resolution Mass Spectrometry (HRMS).
			Fraction 8		Fraction 9		Fraction 10		Fraction 11		Fraction 12		Fraction 13		Fraction 14
Saccharid	Sumformula with Adducts	Saccharid-Type	RT of the peak	Highest Intensity	RT of the peak	Highest Intensity	RT of the peak	Highest Intensity	RT of the peak	Highest Intensity	RT of the peak	Highest Intensity	RT of the peak	Highest Intensity	RT of the peak	Highest Intensity
Lac(GlcNAc)Gal(Neu5Ac)(Neu5Ac)	C48H79N3O37+K	Hexasaccharide	10.17-10.40	1770
Lac(GlcNAc)GalGlc(NAcGal)	C40H68N2O31+H/K	Hexasaccharide	10.27-10.85	2850	10.30-10.72	3460
Lac(GlcNAc)GalGal(NAcFuc)	C40H68N2O30+K	Hexasaccharide	9.63-9.93	2230
Lac(GlcNAc)GalFucFuc	C38H65NO29+H/K/Na	Hexasaccharide	8.81-9.21	49000	8.78-9.31	100000	8.79-9.13	97500	8.78-9.25	8740	8.86-9.10	1700
Lac(GlcNAc)Gal(Neu5Ac)	C37H62N2O29+H/K/Na	Pentasaccharide	9.59-10.45	24400	9.65-10.00	5900			7.87-7.96	1200
LacGlcNAcGalGalNAc	C34H58N2O26+K	Pentasaccharide			9.92-10.22	3220
Lac(GlcNAc)GalFuc	C32H55NO25+H/K/Na	Pentasaccharide	8.96-10.21	126000	9.43-10.03	449000	9.44-10.06	500000	9.49-10.00	54500	9.50-9.64	6860	9.69-9.77	2410
Lac(GlcNAc)Gal/LacGal(GalNAc)	C26H45NO21+H/K/Na	Tetrasaccharide	9.72-10.38	61300	9.63-10.22	405000	9.60-10.29	1280000	9.67-10.29	174000	9.66-10.23	15400	9.69-10.0	3780
Lac(GalNAc)Fuc	C26H45NO20+H/K/Na	Tetrasaccharide			8.29-8.67	16200	8.27-8.77	19900	8.31-8.63	11600	7.86-7.93	5130	7.77-7.86	2130
LacFucFuc	C24H42O19+K/Na	Tetrasaccharide			9.25-9.74	22900	9.25-9.74	861000	9.27-9.72	740000	9.27-9.66	196000	9.24-9.74	12900
Lac(Neu5Ac)	C23H39NO19+H/K/Na	Trisaccharide	8.64-9.23	134000	8.63-9.25	68800	8.67-9.33	31000
Lac(GlcNAc)	C20H35NO16+K	Trisaccharide	9.02-9.46	1880	9.05-10.28	12500	9.06-10.06	275000	9.12-9.67	176000	9.10-9.64	22200
LacGal	C18H32O16+K/H/Na	Trisaccharide					9.25-9.81	77000	9.31-9.83	236000	9.32-9.75	340000	8.97-9.85	13100
LacFuc	C18H32O15+K	Trisaccharide	7.97-8.49	4180	9.29-9.96	47100	9.31-9.76	8610000	9.35-9.80	20900000	9.34-9.75	8560000	9.30-9.79	669000
Lactose (Lac)	C12H22O11+H/K/Na	Disaccharide	8.23-8.96	587000	8.21-9.12	82000	7.96-9.60	26000	7.70-9.10	386000	7.84-9.04	1800000	8.07-8.99	838000	9.31-9.70	119000
N-Acetylneuraminic acid (Neu5Ac)	C11H19NO9+H/K/Na	Monosaccharide	1.94-2.51	246000	1.94-2.53	167000	1.88-2.43	84000	1.99-2.35	7840			14.92-15.13	2410
N-Acetylglucosamine (GlcNAc) / N-Acetylgalactosamine (GalNAc)	C8H15NO6+K	Monosaccharide	1.94-2.44	58700			9.44-10.23	2710	9.44-9.83	2080	3.70-5.11	11500	8.07-9.39	2100
Glucose/Galactose (Glu/Gal)	C6H12O6+K	Monosaccharide					1.78-2.83	2780	8.09-8.59	1830	3.26-3.97	20600	6.31-7.86	139000	7.80-9.04	102000
Fucose (Fuc)	C6H12O5	Monosaccharide					9.37-9.88	3750	9.42-9.80	5160	3.26-4.60	28000	2.46-2.66	4620	5.20-7.58	45700
RT - retention time
